# Supplementary material for: The influence of roads on the fine-scale population genetic structure of the dengue vector Aedes aegypti (Linnaeus)
Source: PLoS Negl Trop Dis. 2021 Feb 26;15(2):e0009139. doi: 10.1371/journal.pntd.0009139 (PMC7946359; doi:10.1371/journal.pntd.0009139)
Supplement: S1 Table — (XLSX) [file pntd.0009139.s005.xlsx]

## Sheet: Sheet1
S1 Table. Summary of variation at 11 microsatellites , north and south of EB road
	Sites	Direction	Barangay	HHs	S	FIS	Ho	He	MNa	Mne	AF	PA
1	N1	North	463, 465 and 467	19	46	0.313828	0.500571	0.703863	12.7273	4.58055	4.09091	1.36364
2	N2		475, 476 and 504	21	25	0.224198	0.554941	0.70933	9.45455	3.97041	4	0.454545
3	N3		519&513	14	25	0.193946	0.572273	0.702035	9.45455	4.06975	4.09091	0.727273
4	N4		462	9	22	0.24434	0.51889	0.686413	8.27273	3.98077	4.27273	0.363636
5	N5		468 and 469	14	24	0.310473	0.475207	0.66539	8.90909	4.0068	3.81818	0.818182
6	N6		479&473	8	20	0.21617	0.527273	0.643409	7.72727	4.07202	4.90909	0
7	N7		502&517	14	24	0.305382	0.465909	0.660784	8.45455	3.59456	4.27273	0.363636
8	N8		512	7	25	0.248234	0.531667	0.715609	9.09091	4.01262	4.45455	0.454545
Total (North)				106	211
9	S1	South	396, 397 and 459	25	32	0.238035	0.534824	0.704722	9.63636	3.83635	3.72727	0.272727
10	S2		398, 399, 457, 460 and 462	20	32	0.221833	0.504545	0.65986	9.72727	3.49166	3.81818	1
11	S3		452, 454,456 and 461	25	36	0.207758	0.517677	0.64643	8.81818	3.39648	3.81818	0.363636
12	S4		451,521, 523 and 526	16	32	0.17358	0.519886	0.636319	8.90909	3.50024	3.63636	0.363636
13	S5		450,455 and 522	18	33	0.147361	0.505732	0.603589	8.36364	3.2838	3.63636	0.181818
Total (South)				104	165
Abbreviations: Barangay is the smallest administrative division in Philippines. HHs number of households surveyed; S number of successfully genotyped Ae.aegypti; FIS inbreeding coefficient based on Weir and Cockerham (1984); Ho Observed heterozygosity, He Expected heterozygosity, MNa mean number of alleles, MNe mean number of effective alleles, AF mean number of allele frequency, PA mean number o…
