# Supplementary material for: The influence of roads on the fine-scale population genetic structure of the dengue vector Aedes aegypti (Linnaeus)
Source: PLoS Negl Trop Dis. 2021 Feb 26;15(2):e0009139. doi: 10.1371/journal.pntd.0009139 (PMC7946359; doi:10.1371/journal.pntd.0009139)
Supplement: S2 Table — (XLSX) [file pntd.0009139.s006.xlsx]

## Sheet: Sheet1
S2 Table. List and characteristics of microsatellite markers used in genotyping
Microsatellite Markers
Fluorescent Dye		Locus		Primer sequences (5′−3′)	Size Range	Observed Size Range	Annealing Temperature	Amplification Profile	Reference
FAM	1	M313	Forward	CAC CTC GTG ACA TAC AAA CAC C	117–123	100-130	58°C	I-94°C 5mins; D-94°C 30sec; A-58°C 30s; E-72°C 30s;repeat 35x; F 72°C 5mins; 10°C ∞	Paupy et al., 2008
			Reverse	ACG TAC CCA AGC CAC GTA CA
	2	AT1	Forward	CGTCGACGTTATCTCCTTGTT	156–174	140-150			Slotman et al., 2007
			Reverse	GGACCGGAAAGACACAGACA
	3	A10	Forward	ATC CCG AAA ACA AAT CGT GA	233–239	240-250			Paupy et al., 2008
			Reverse	ATC GAA CAT CGC TTC CAA CT
PET	4	AC7	Forward	TCGGCAAATTACCACAAACA	129–143	110-130	62°C	I-94°C 5mins; D-94°C 1min; A-62°C 1min; E-72°C 1min;repeat 35x; F 72°C 5mins; 10°C ∞	Slotman et al., 2007
			Reverse	CATTGGACTCGCTATAACACACA
	5	AC2	Forward	AATACAACGCGATCGACTCC	176–190	180-190			Slotman et al., 2007
			Reverse	AACGATTAGCTGCTCCGAAA
VIC	6	M201	Forward	GGAGCATTCATAGAGAATTGTCA;	110–116	110-115	57°C	I-94°C 5mins; D-94°C 30sec; A-57°C 30s; E-72°C 30s;repeat 35x; F 72°C 5mins; 10°C ∞	Paupy et al., 2008
			Reverse	GAGATGAACCAGTCATAGGGC
	7	B07	Forward	CAAACAACGAACTGCTCACG	157–183	170-180			Huber et al., 2007
			Reverse	TCGCAATTTCAACAGGTAGG
	8	H08	Forward	AAA AAC CAC GAT CAC CGA AG	199–205	210			Huber et al., 2007
			Reverse	ACG CGA TCA CAC ACT GAA AAT G
NED	9	AC4	Forward	GCGAATCGGTTCCCATAGTA	128–130	120-130	57°C	I-94°C 5mins; D-94°C 1min; A-57°C 1min; E-72°C 1min;repeat 35x; F 72°C 5mins; 10°C ∞	Slotman et al., 2007
			Reverse	CTTTATCGATCGACGCCATT
	10	AG7	Forward	CGTGCGAGTGAATGAGAGAC	153–185	140			Slotman et al., 2007
			Reverse	CATCCTCTCATCAGCTTCTAATAAA
	11	F06	Forward	GCCAAAAACCAACAAACAGG	286–290	240-250			Huber et al., 2007
			Reverse	AATCGACCCGACCAATAACA
Abbreviations: I initial denaturation; D denaturation; A annealing; E extension; F final extension
