# Supplementary material for: The influence of roads on the fine-scale population genetic structure of the dengue vector Aedes aegypti (Linnaeus)
Source: PLoS Negl Trop Dis. 2021 Feb 26;15(2):e0009139. doi: 10.1371/journal.pntd.0009139 (PMC7946359; doi:10.1371/journal.pntd.0009139)
Supplement: S3 Table — (XLSX) [file pntd.0009139.s007.xlsx]

## Sheet: Sheet1
S3 Table. Pairwise FST values in bold indicates significant p value <0.05. Sites are labelled as N1 – N8 (North) and S1 – S5 (South)
	N1	N2	N3	N4	N5	N6	N7	N8	S1	S2	S3	S4	S5
N1	0
N2	0.00832	0
N3	0.00984	0.01273	0
N4	0.04902	0.03557	0.07043	0
N5	0.00239	0.00813	0.00739	0.05063	0
N6	0.01235	0.0239	0.01675	0.08184	0.01125	0
N7	0.00965	0.01277	0.01086	0.06467	0.01073	0.01457	0
N8	0.02064	0.01114	0.03179	0.01801	0.01821	0.03934	0.03274	0
S1	0.01042	0.00907	0.01369	0.04435	0.01122	0.02348	0.01148	0.01887	0
S2	0.01814	0.01584	0.01849	0.07076	0.02021	0.02744	0.01219	0.03974	0.01791	0
S3	0.02142	0.02255	0.02191	0.07483	0.02174	0.02619	0.0117	0.04368	0.02204	0.00727	0
S4	0.0207	0.01686	0.01942	0.06884	0.02063	0.02788	0.01217	0.04152	0.01778	0.00344	0.00553	0
S5	0.03114	0.02466	0.04542	0.02282	0.03292	0.05601	0.04291	0.01255	0.0216	0.0525	0.05446	0.05428	0
