# Supplementary material for: The influence of roads on the fine-scale population genetic structure of the dengue vector Aedes aegypti (Linnaeus)
Source: PLoS Negl Trop Dis. 2021 Feb 26;15(2):e0009139. doi: 10.1371/journal.pntd.0009139 (PMC7946359; doi:10.1371/journal.pntd.0009139)
Supplement: S4 Table — The individuals classified as potential migrants (P < 0.01) are indicated in red, and the most likely population in green. Highlighted in yellow are the migrants across the road. (XLSX) [file pntd.0009139.s008.xlsx]

## Sheet: Sheet3
S4 Table. Summary of the first generation migrants in the North (N1 to N8) and South (S1 to S5) populations. The individuals classified as potential migrants (P < 0.05) are indicated in red, and the most likely population in green. Highlighted in yellow are the migrants across the road.
																P
Sample ID	Home	-LOG (LH/Lmax)	Probability	N1	N2	N3	N4	N5	N6	N7	N8	S1	S2	S3	S4	S5
				-log(L)	-log(L)	-log(L)	-log(L)	-log(L)	-log(L)	-log(L)	-log(L)	-log(L)	-log(L)	-log(L)	-log(L)	-log(L)
DNA 098	N1	1.829	0.1203	13.545	14.743	15.327	11.716	15.772	16.66	15.146	12.733	12.973	14.028	18.362	17.936	14.849
DNA 099	N1	2.897	0.0547	24.285	23.278	21.992	21.388	23.787	24.48	22.478	24.157	23.695	27.5	27.96	27.964	26.012
DNA 108	N1	8.618	0	30.239	21.622	27.346	22.205	24.471	31.026	28.601	23.648	24.881	22.07	24.228	27.42	27.398
DNA 182	N1	1.644	0.1333	19.061	20.609	17.417	22.566	17.855	20.531	18.826	19.864	21.478	20.022	21.178	21.755	19.659
DNA 183	N1	3.305	0.0378	13.771	13.342	13.446	11.743	13.96	11.75	13.308	12.65	12.674	10.95	11.696	12.469	10.467
DNA 184	N1	1.385	0.1646	15.818	16.202	14.788	17.214	16.551	15.789	17.596	18.453	17.316	16.781	18.89	14.433	18.833
DNA 185	N1	1.461	0.1587	16.09	20.541	19.016	19.968	19.012	14.629	19.821	20.964	24.131	22.488	21.409	21.739	19.281
DNA 186	N1	0	0.6777	14.931	21.588	19.262	17.434	18.703	16.818	17.007	17.977	18.738	17.13	15.725	16.892	16.931
DNA 206	N1	0	0.6718	18.88	22.391	19.573	19.19	19.691	18.887	21.534	22.673	24.067	22.552	20.693	23.015	23.29
DNA 207	N1	2.736	0.0599	30.771	29.454	28.035	30.882	32.857	29.577	29.173	30.063	31.963	30.835	32.406	28.648	30.722
DNA 208	N1	4.308	0.0143	15.609	13.889	13.006	14.011	16.052	13.089	16.024	15.902	11.972	15.198	12.037	11.301	11.661
DNA 210	N1	3.342	0.0371	16.939	15.19	15.591	14.805	17.46	17.919	15.458	13.625	15.866	13.597	17.25	16.889	17.382
DNA 293	N1	4.922	0.0088	20.261	18.599	18.069	18.375	19.036	18.409	19.126	17.275	17.833	18.206	18.663	15.924	15.339
DNA 085	N1	3.113	0.0423	16.783	17.339	22.803	14.444	15.627	15.766	13.67	14.227	15.446	15.341	16.136	17.693	16.516
DNA 086	N1	0.239	0.3111	13.281	16.045	18.744	13.043	14.089	15.127	16.096	15.841	14.173	17.096	13.506	15.806	14.977
DNA 087	N1	0.845	0.2197	17.244	18.946	20.491	17.453	20.754	17.042	18.448	18.272	18.857	21.366	16.399	17.486	17.123
DNA 088	N1	3.716	0.0265	17.898	15.568	21.175	16.282	14.537	15.533	17.932	14.874	14.182	16.464	15.911	17.957	16.31
DNA 089	N1	0.844	0.226	11.508	13.82	16.667	10.664	12.004	10.747	12.729	11.343	11.827	11.565	11.793	13.697	12.877
DNA 141	N1	3.186	0.0403	14.1	14.317	15.739	12.086	12.803	15.525	15.937	14.138	10.915	11.545	14.452	13.879	12.892
DNA 142	N1	0.89	0.2207	15.748	17.655	18.648	14.858	18.034	18.983	18.859	17.477	17.268	19.114	20.852	21.595	17.74
DNA 143	N1	1.447	0.157	18.086	18.689	25.898	16.724	17.965	21.758	22.097	19.298	17.56	19.302	16.639	19.612	20.701
DNA 144	N1	4.412	0.0127	15.309	15.808	13.069	16.376	10.897	11.787	15.213	16.393	16.632	13.212	13.717	13.374	15.382
DNA 145	N1	1.89	0.1129	12.512	14.366	14.383	15.87	11.659	10.622	16.762	14.265	16.644	13.901	14.444	16.151	15.52
DNA 147	N1	0	0.6733	20.46	21.648	22.785	20.568	22.13	22.358	25.237	21.586	23.428	23.467	20.969	23.396	21.111
DNA 148	N1	1.437	0.1551	15.07	15.648	15.852	15.744	13.633	18.378	15.54	14.862	15.785	13.698	14.892	14.358	14.069
DNA 149	N1	2.198	0.0861	12.825	12.556	14.972	15.501	14.131	10.628	11.974	13.582	15.219	14.961	14.115	13.973	13.451
DNA 150	N1	1.795	0.1234	17.618	19.44	20.186	18.64	18.216	20.267	21.774	17.737	19.385	17.763	15.823	17.229	16.022
DNA 151	N1	2.848	0.0547	19.322	17.1	16.849	21.126	19.396	17.338	20.133	18.915	18.608	16.474	20.16	19.261	19.133
DNA 152	N1	1.703	0.1288	14.263	13.278	18.084	16.388	12.56	14.32	14.725	14.897	17.61	16.601	16.698	14.615	16.469
DNA 153	N1	0.289	0.3038	17.864	17.72	20.901	17.575	18.876	17.582	17.775	18.228	19.732	18.527	20.563	21.236	19.834
DNA 154	N1	1.682	0.133	21.388	24.691	22.825	24.08	20.763	22.751	19.706	24.776	26.247	22.978	24.825	25.597	23.781
DNA 155	N1	3.319	0.0376	18.43	20.093	18.794	19.015	15.112	21.607	18.966	20.2	19.888	19.932	17.573	19.349	22.782
DNA 156	N1	1.65	0.1358	19.241	23.858	21.682	25.522	17.591	19.186	23.135	22.141	22.739	23.092	22.285	21.754	23.255
DNA 157	N1	0	0.6748	19.734	22.241	25.493	24.441	21.896	20.335	25.736	22.972	23.164	23.84	24.227	23.523	22.331
DNA 158	N1	0.003	0.3519	14.031	17.181	15.712	16.51	14.028	15.667	18.328	17.478	18.046	16.881	17.288	17.632	16.979
DNA 159	N1	0	0.6753	14.68	22.03	20.077	16.836	20.475	16.502	19.068	21.422	22.407	20.675	18.381	19.711	18.319
DNA 160	N1	0.515	0.268	18.343	22.623	20.573	21.867	17.827	21.039	20.02	22.146	20.056	19.092	25.051	22.331	22.711
DNA 161	N1	2.77	0.0636	19.282	20.699	20.442	19.065	19.912	16.511	19.237	23.022	22.429	22.169	19.17	17.929	20.177
DNA 162	N1	3.421	0.0322	21.443	22.874	19.405	19.989	20.061	19.167	18.022	21.415	20.496	23.453	20.447	22.231	19.106
DNA 163	N1	1.298	0.1692	15.839	16.257	15.4	16.489	15.485	14.541	17.423	18.756	18.845	16.118	17.763	17.391	17.713
DNA 164	N1	5.361	0.0057	22.277	16.916	19.265	18.688	23.363	23.145	18.846	19.672	21.377	19.765	19.532	22.97	21.261
DNA 165	N1	3.393	0.0341	19.69	23.375	20.978	20.064	18.083	16.586	16.297	19.885	20.141	18.47	21.531	20.021	21.089
DNA 166	N1	1.194	0.1838	17.187	18.494	15.994	19.409	20.233	16.536	16.846	20.128	21.601	16.694	19.907	20.014	17.192
DNA 168	N1	1.83	0.1196	17.911	18.536	16.081	19.729	16.798	16.447	18.077	20.145	22.146	18.623	20.989	21.838	17.939
DNA 169	N1	0	0.6788	19.859	24.834	20.481	27.333	24.778	20.243	27.218	25.399	30.637	25.63	23.43	25.984	28.58
DNA 171	N1	3.03	0.0507	15.513	15.14	17.613	20.058	17.365	12.483	19.683	19.383	22.574	21.705	20.637	20.53	18.646
DNA 090	N2	1.004	0.2476	20.536	19.003	23.706	18.285	19.104	19.338	19.267	17.999	20.703	19.876	19.69	20.911	20.202
DNA 091	N2	0.331	0.3333	18.775	15.605	16.527	15.788	18.154	18.555	18.271	15.273	17.158	17.169	20.908	18.784	16.727
DNA 092	N2	3.014	0.0775	28.872	29.896	32.922	31.104	28.876	29.919	26.997	27.363	26.882	27.541	29.75	32.201	30.921
DNA 093	N2	5.347	0.0122	18.788	22.256	18.457	16.909	17.078	21.836	22.791	17.775	17.526	22.547	21.237	21.979	20.573
DNA 094	N2	3.125	0.0743	15.492	17.948	20.344	14.823	16.934	17.941	17.65	16.691	17.081	18.951	16.613	16.675	17.482
DNA 096	N2	0.89	0.2611	11.559	11.428	16.73	11.023	10.832	13.117	12.829	10.538	11.283	12.106	11.445	14.899	13.028
DNA 097	N2	0.604	0.299	18.622	16.505	15.901	18.271	21.141	16.875	19.511	18.397	18.84	17.727	16.156	17.421	17.506
DNA 173	N2	1.435	0.2018	13.731	14.246	13.853	16.469	14.403	12.811	14.52	13.746	15.797	12.862	16.137	15.204	13.302
DNA 174	N2	1.384	0.2022	21.062	16.397	17.163	19.277	19.823	17.213	15.101	17.159	17.826	15.013	16.577	16.861	18.284
DNA 175	N2	1.045	0.2478	14.158	11.496	10.451	14.237	14.508	12.277	13.443	12.85	13.685	12.395	11.726	11.495	10.891
DNA 176	N2	3.942	0.0398	14.267	18.209	18.882	20.722	16.871	17.326	17.869	16.666	19.299	16.604	18.089	19.496	20.266
DNA 179	N2	3.142	0.0733	18.589	20.217	22.37	22.718	21.916	17.075	23.284	19.334	23.943	21.895	20.213	20.02	20.748
DNA 180	N2	4.833	0.0182	13.595	18.428	17.844	17.457	17.129	16.274	15.352	17.498	20.878	16.917	17.145	19.593	16.059
DNA 181	N2	1.14	0.2325	17.689	18.829	19.488	20.534	18.197	20.839	23.909	22.902	21.51	20.091	19.843	23.778	18.445
DNA 110	N2	3.282	0.0652	14.538	17.82	18.827	18.93	16.925	15.185	18.962	15.636	17.642	18.482	18.504	16.033	17.832
DNA 111	N2	0.37	0.3326	17.232	14.497	15.383	14.126	17.435	14.984	17.795	15.546	16.427	17.278	16.406	17.668	14.942
DNA 112	N2	4.356	0.0254	13.47	17.625	18.872	15.505	15.744	13.983	15.744	14.541	13.269	14.326	14.364	16.65	15.122
DNA 113	N2	3.937	0.0402	15.75	15.235	14.635	14.063	15.475	14.562	15.497	16.697	13.146	14.642	14.589	11.298	13.91
DNA 229	N2	5.024	0.0154	12.977	17.361	14.058	13.472	14.128	16.233	14.124	12.337	17.364	12.845	14.468	13.884	13.27
DNA 230	N2	3.374	0.0536	15.418	14.346	11.516	15.3	12.819	13.589	11.564	12.688	12.079	11.948	10.972	12.13	12.881
DNA 231	N2	2.627	0.0986	14.568	14.29	12.585	15.33	14.465	13.844	13.933	14.067	14.284	11.663	14.169	13.193	13.104
DNA 232	N2	4.587	0.0226	20.303	22.796	22.831	18.433	19.53	26.07	24.697	18.733	20.545	18.209	19.47	22.398	22.111
DNA 233	N2	0	0.6983	18.976	16.244	16.473	16.673	21.675	16.769	17.785	19.119	17.852	18.739	17.394	19.025	16.783
DNA 234	N2	2.346	0.114	22.466	18.459	18.303	19.97	21.603	18.36	23.115	19.471	16.248	19.477	18.279	16.114	22.309
DNA 235	N2	2.987	0.0808	25.437	25.422	26.269	23.648	25.374	30.241	27.573	24.251	22.587	22.435	23.905	28.159	23.634
DNA 078	N3	0.738	0.2528	18.214	14.728	14.743	16.592	17.823	17.062	14.006	14.979	14.448	15.197	16.545	17.293	14.914
DNA 079	N3	4.87	0.0068	31.391	29.581	34.451	29.898	31.378	34.955	34.074	29.894	33.234	30.908	32.727	32.739	33.498
DNA 080	N3	3.205	0.0394	18.673	19.434	21.257	18.053	18.777	23.295	21.838	18.264	18.111	18.643	21.39	23.827	20.585
DNA 109	N3	1.324	0.171	15.832	12.974	13.222	14.149	17.433	14.202	12.517	12.92	13.043	12.505	13.935	11.897	14.396
DNA 124	N3	1.966	0.1129	18.303	24.065	20.27	19.563	21.723	19.985	24.697	21.665	20.847	21.606	21.448	23.162	20.945
DNA 125	N3	0.904	0.2231	19.645	16.825	17.585	18.336	20.262	17.528	16.681	17.607	17.227	22.918	22.264	18.302	18.908
DNA 129	N3	1.637	0.1369	12.436	13.926	13.578	14.174	14.429	12.48	12.78	15.656	15.845	11.941	13.022	14.858	12.266
DNA 212	N3	0.818	0.2361	18.297	19.223	16.985	19.547	19.015	16.167	16.711	18.802	16.753	18.241	19.36	16.605	18.986
DNA 213	N3	1.818	0.1194	13.693	14.19	13.18	12.951	12.057	13.913	11.362	12.697	12.091	11.789	13.941	12.334	13.457
DNA 214	N3	4.26	0.0146	23.391	28.056	27.251	29.079	28.462	22.991	25.49	28.13	30.643	28.543	29.989	26.622	27.924
DNA 215	N3	4.618	0.011	21.309	22.655	22.314	25.485	17.696	19.506	23.009	22.261	25.931	22.256	24.421	23.289	22.373
DNA 216	N3	2.413	0.0726	15.643	16.955	17.516	17.048	15.103	16.051	18.123	17.76	18.796	17.055	18.124	17.421	16.173
DNA 219	N3	0.753	0.2531	17.194	17.318	15.008	16.884	16.225	17.2	16.505	17.716	16.851	16.974	15.114	14.255	15.676
DNA 220	N3	2.897	0.0524	13.229	15.207	14.463	18.265	11.566	13.23	14.642	17.353	17.288	15.461	16.748	16.693	15.487
DNA 221	N3	0.526	0.2838	21.204	19.702	20.228	22.888	21.614	22.693	25.484	23.888	25.258	21.71	22.614	24.425	21.743
DNA 222	N3	1.281	0.1839	14.969	17.117	15.136	21.625	16.699	16.942	13.855	16.594	19.561	21.115	21.359	18.641	18.737
DNA 223	N3	0.369	0.3028	17.205	14.726	12.302	17.189	16.265	14.875	14.186	14.257	15.474	13.809	14.652	12.723	11.933
DNA 224	N3	0.826	0.2339	13.419	13.833	13.33	14.319	13.801	13.462	13.062	13.47	13.688	12.504	13.87	13.203	13.333
DNA 225	N3	2.632	0.0617	17.085	19.81	18.603	18.696	18.302	18.736	22.124	21.689	20.708	15.971	19.549	17.941	18.928
DNA 226	N3	2.731	0.0605	13.092	11.692	13.167	14.304	14.676	12.209	14.259	13.683	12.664	12.025	11.844	11.223	10.435
DNA 227	N3	2.727	0.063	16.384	13.919	14.123	15.016	15.813	13.871	13.783	13.86	14.432	14.238	11.396	12.849	12.721
DNA 228	N3	2.179	0.0979	22.426	19.711	20.414	22.327	21.315	21.562	21.911	20.447	20.051	21.06	18.82	18.235	21.354
DNA 287	N3	3.556	0.0302	15.515	14.671	15.004	18.354	16.004	11.448	15.105	13.031	17.726	14.862	16.382	15.026	16.361
DNA 290	N3	2.629	0.0658	16.948	15.014	14.59	15.59	18.959	13.575	15.255	13.898	16.289	15.848	15.054	11.961	12.032
DNA 294	N3	1.787	0.1173	13.473	15.644	13.823	16.439	13.081	12.036	14.579	14.357	15.701	15.788	15.213	15.598	15.518
DNA 018	N4	3.848	0.0399	19.784	19.564	19.871	20.248	18.827	22.18	20.91	16.4	18.425	19.554	21.963	23.768	19.625
DNA 019	N4	1.458	0.175	17.111	18.194	20.412	16.638	17.929	18.481	19.651	18.535	17.061	15.414	15.18	20.066	18.227
DNA 020	N4	1.7	0.1577	22.634	19.719	21.648	19.138	19.855	20.91	22.118	17.438	20.053	20.624	22.414	18.28	18.014
DNA 021	N4	1.075	0.1994	14.246	15.628	16.12	14.228	15.038	15.148	15.857	13.675	15.012	17.645	15.173	14.257	13.153
DNA 022	N4	6.785	0.0035	21.605	19.333	27.368	26.118	24.298	27.302	28.332	23.372	22.996	19.593	21.968	24.253	24.349
DNA 024	N4	0	0.6744	19.854	18.053	18.869	15.67	20.314	21.307	22.594	16.871	18.049	22.001	20.013	24.649	22.076
DNA 081	N4	5.045	0.0128	9.547	11.408	11.18	13.343	9.796	9.566	9.322	9.868	9.82	8.298	10.062	9.113	8.406
DNA 082	N4	4.928	0.019	18.635	16.535	18.392	20.576	18.521	18.691	15.648	17.74	18.068	18.785	19.072	20.389	18.97
DNA 083	N4	0	0.6695	14.949	13.522	15.669	12.143	14.408	13.971	17.048	13.751	15.299	15.211	13.52	13.01	14.039
DNA 084	N4	1.671	0.1491	13.32	14.475	21.386	14.991	16.537	15.725	18.002	14.148	14.551	15.898	16.351	18.291	16.488
DNA 130	N4	0.136	0.3156	10.941	11.909	15.881	10.548	10.835	10.412	12.084	10.513	10.95	11.725	10.512	11.736	11.685
DNA 131	N4	6.173	0.0068	16.235	17.037	14.446	19.042	17.052	16.274	12.869	13.872	13.507	15.282	15.101	14.646	14.712
DNA 132	N4	0	0.6727	17.102	18.107	18.27	15.505	16.575	20.046	19.572	15.887	16.891	18.18	16.657	19.514	17.95
DNA 133	N4	1.987	0.1299	20.84	21.985	23.394	22.453	20.465	21.829	21.513	25.192	24.373	23.986	22.898	23.796	21.879
DNA 134	N4	0.298	0.2974	13.524	12.537	15.596	12.619	13.368	12.854	14.84	12.701	12.547	13.477	12.32	13.237	12.885
DNA 135	N4	0	0.67	15.985	16.156	16.614	11.235	14.848	13.767	12.702	14.477	12.438	18.492	15.344	16.595	13.359
DNA 136	N4	0	0.6771	18.38	18.266	20.065	12.649	16.223	21.757	22.762	18.979	15.613	19.576	17.157	19.659	17.602
DNA 137	N4	4.715	0.0242	14.758	17.254	16.551	19.473	21.569	17.518	18.429	21.422	19.791	19.25	17.71	16.765	16.745
DNA 138	N4	0	0.6717	15.219	17.206	15.248	11.401	13.274	16.001	17.969	15.102	11.94	18.292	16.149	15.985	15.004
DNA 139	N4	1.19	0.1918	15.932	17.819	16.136	16.542	15.625	17.263	18.131	18.503	19.072	17.781	17.935	15.351	17.165
DNA 140	N4	3.889	0.0423	17.712	23.698	21.619	21.601	25.237	17.914	24.666	24.283	23.357	23.053	23.41	23.997	24.532
DNA 292	N4	8.093	0.0012	17.399	15.765	14.279	21.359	20.057	16.104	15.232	14.936	13.265	14.702	14.649	14.052	17.637
DNA 103	N5	3.046	0.0696	14.828	14.513	16.145	13.898	16.386	19.441	17.337	13.34	15.275	14.552	19.14	17.369	15.217
DNA 104	N5	12.505	0	20.048	17.721	22.971	18.349	30.121	26.875	24.187	18.075	20.381	17.616	19.615	22.232	21.728
DNA 106	N5	1.775	0.1503	13.889	17.382	14.698	17.87	14.724	12.95	15.468	17.584	18.493	15.959	18.269	14.058	16.158
DNA 107	N5	3.298	0.062	17.393	14.751	19.019	13.585	16.884	18.218	17.215	13.961	17.156	16.735	16.008	14.507	14.508
DNA 196	N5	0	0.6793	13.581	18.542	14.911	16.635	12.574	13.697	13.476	18.099	16.107	15.396	16.968	14.447	13.517
DNA 197	N5	5.328	0.0177	17.205	14.659	18.416	19.32	19.987	19.278	16.635	20.086	15.022	19.724	17.239	19.305	15.342
DNA 198	N5	3.16	0.0617	13.539	16.866	21.213	17.22	16.699	17.631	17.094	16.293	16.025	19.35	17.766	18.557	19.922
DNA 199	N5	1.553	0.1634	12.372	15.865	14.751	16.51	13.925	13.595	16.803	16.384	16.629	14.286	13.022	13.912	15.39
DNA 200	N5	0.512	0.2965	16.645	19.453	22.287	20.652	17.157	20.042	21.039	21.484	21.665	18.368	21.545	21.976	20.15
DNA 201	N5	4.392	0.0266	18.899	22.224	17.413	22.77	21.805	20.975	21.862	23.86	22.495	20.506	18.559	19.767	20.158
DNA 202	N5	2.009	0.1293	12.135	14.364	12.608	13.868	13.544	14.09	11.536	11.901	13.44	11.821	12.948	12.467	12.859
DNA 203	N5	0.189	0.3271	15.168	14.964	16.751	17.894	14.927	16.564	18.226	17.631	17.017	14.738	16.311	18.057	18.001
DNA 204	N5	1.769	0.1523	22.072	23.075	25.838	22.696	21.608	21.889	19.838	20.2	23.374	22.929	24.63	24.329	23.315
DNA 100	N5	2.027	0.1298	18.99	18.77	17.46	15.57	17.528	18.579	19.206	16.982	16.257	18.53	18.244	19.157	15.501
DNA 101	N5	0.59	0.2678	13.393	14.94	18.474	14.086	13.983	17.098	15.121	14.31	14.093	14.182	13.807	15.519	17.727
DNA 102	N5	0.142	0.3353	24.239	21.837	25.732	24.409	21.979	24.392	24.526	23.194	24.975	24.167	25.548	25.555	24.676
DNA 187	N5	5.538	0.014	19.21	18.871	19.752	19.261	23.847	18.309	22.572	19.154	19.654	19.992	20.82	19.446	20.649
DNA 188	N5	2.681	0.0904	12.902	14.459	19.157	17.677	14.328	11.646	20.391	14.687	16.663	14.955	16.054	17.779	16.971
DNA 190	N5	1.616	0.1627	10.801	15.173	10.321	15.48	11.222	9.606	11.026	15.124	15.392	11.913	13.094	11.73	11.429
DNA 191	N5	0.674	0.2714	12.726	18.165	16.906	18.314	12.038	11.364	15.243	18.217	17.797	15.51	16.002	15.178	14.656
DNA 192	N5	4.251	0.0354	14.762	18.547	13.004	20.142	17.255	14.863	17.082	19.983	19.124	16.551	20.64	17.105	16.758
DNA 193	N5	6.127	0.0104	15.839	20.973	19.078	24.085	21.966	19.7	19.461	22.027	22.77	22.956	20.42	19.046	19.126
DNA 194	N5	0	0.6778	11.865	14.119	13.736	16.459	11.305	13.502	15.112	14.244	16.725	15.877	16.4	13.914	15.903
DNA 195	N5	1.695	0.1566	12.568	13.919	14.185	14.667	13.495	13.976	13.016	12.627	13.649	11.8	13.24	11.955	13.072
DNA 119	N6	6.779	0.0025	16.703	17.211	23.742	15.247	17.848	22.026	20.382	18.396	17.878	16.948	15.382	16.624	17.744
DNA 120	N6	6.205	0.0069	15.823	15.362	16.722	14.06	16.88	20.172	14.003	13.968	15.508	17.49	18.647	17.662	16.593
DNA 261	N6	0.982	0.254	13.413	17.517	16.905	18.193	17.451	14.394	18.107	16.408	20.02	18.323	18.102	18.861	17.962
DNA 262	N6	0	0.6942	19.833	20.539	17.728	24.443	19.042	17.639	18.048	19.191	23.266	25.476	24.284	19.029	22.145
DNA 263	N6	5.603	0.0139	18.196	16.115	13.558	16.289	17.002	19.161	13.771	17.126	13.727	15.621	15.396	15.459	15.581
DNA 264	N6	3.301	0.068	12.579	10.226	9.729	11.122	13.344	11.621	11.585	9.986	10.085	11.117	10.399	8.588	8.32
DNA 265	N6	3.229	0.0671	11.088	13.776	13.7	11.153	13.074	14.317	13.284	13.031	12.213	11.651	13.496	11.402	12.064
DNA 266	N6	0	0.6992	21.012	20.997	18.008	20.76	19.916	15.314	16.762	17.838	21.814	20.92	21.914	19.693	19.682
DNA 267	N6	3.921	0.0453	13.896	17.808	15.168	17.922	16.02	17.817	16.275	20.168	18.793	18.422	16.819	18.298	18.025
DNA 268	N6	4.52	0.0272	12.287	21.742	15.397	18.857	11.632	16.152	16.17	19.976	20.526	17.22	16.013	15.399	15.164
DNA 269	N6	0	0.6882	14.069	16.569	16.819	17.457	15.177	13.573	17.139	16.135	18.209	18.221	15.753	18.81	15.178
DNA 270	N6	0.494	0.3142	15.769	16.939	12.643	16.746	14.555	13.137	16.343	15.302	17.385	19.162	16.25	16.195	17.891
DNA 271	N6	5.019	0.0195	12.763	18.058	16.124	17.322	15.243	17.782	16.457	20.009	19.122	14.98	14.013	13.769	17.721
DNA 272	N6	0	0.6928	18.368	21.498	15.681	21.194	20.933	14.887	17.347	18.154	20.864	22.631	19.561	19.083	19.088
DNA 273	N6	3.011	0.0847	15.036	18.133	20.902	20.468	15.685	18.047	22.006	20.623	21.447	18.198	17.527	22.528	20.612
DNA 274	N6	0.646	0.2927	18.928	20.957	18.186	22.271	21.807	18.832	18.534	20.911	19.76	18.453	20.9	20.58	18.577
DNA 275	N6	1.613	0.1819	17.063	15.992	20.326	20.436	17.906	17.605	18.744	16.652	22.198	18.33	18.42	19.785	20.46
DNA 276	N6	1.507	0.1927	11.009	10.472	11.007	10.541	11.572	10.409	9.533	10.378	9.264	9.428	10.518	9.407	8.902
DNA 277	N6	0	0.6982	15.447	19.237	14.878	17.059	16.725	12.412	14.886	18.136	20.261	17.55	17.483	16.725	17.726
DNA 278	N6	4.866	0.0225	16.193	14.96	17.522	18.124	18.448	17.58	15.802	13.561	16.003	15.195	17.669	12.714	13.076
DNA 114	N7	2.275	0.0777	8.735	7.193	7.965	8.385	8.305	9.507	8.018	8.347	7.229	6.152	8.676	5.743	5.917
DNA 115	N7	1.878	0.1481	16.652	18.695	15.276	16.664	17.456	17.253	17.149	16.967	15.828	18.338	15.272	19.765	15.631
DNA 116	N7	4.727	0.0201	12.795	14.16	14.923	17.207	14.792	13.21	17.522	17.084	20.345	15.348	15.759	17.099	16.571
DNA 118	N7	2.79	0.09	16.793	16.91	15.845	13.781	15.376	13.321	15.494	13.655	15.515	16.373	17.291	12.704	14.237
DNA 121	N7	3.225	0.0636	14.189	16.038	16.525	15.57	14.577	13.451	16.675	14.965	16.126	16.963	14.886	13.601	14.079
DNA 236	N7	3.431	0.0529	25.929	22.079	23.771	24.263	25.463	24.765	21.899	20.208	18.468	22.202	23.801	27.028	26.638
DNA 238	N7	3.423	0.0513	12.866	16.23	12.783	14.55	14.008	13.667	14.565	14.473	13.679	11.141	12.459	11.988	12.631
DNA 239	N7	2.297	0.1145	14.788	13.9	12.668	15.173	13.219	14.078	13.934	13.718	12.436	11.637	12.555	12.574	12.319
DNA 241	N7	3.64	0.0469	15.611	17.273	17.647	16.507	14.896	14.051	17.319	16.222	15.828	13.679	15.91	14.68	14.741
DNA 242	N7	1.829	0.1482	15.058	12.475	13.511	14.448	16.367	14.523	12.78	10.951	12.734	14.067	16.81	15.013	12.909
DNA 243	N7	1.772	0.1693	11.821	13.711	11.96	14.571	13.319	13.487	13.593	13.501	15.859	12.945	14.044	13.913	12.914
DNA 244	N7	0.169	0.3792	15.758	14.613	13.45	14.921	14.871	15.266	12.997	14.11	12.828	15.554	16.518	15.105	13.454
DNA 246	N7	2.182	0.1294	14.717	16.491	15.648	15.518	16.459	16.119	16.899	17.819	17.791	14.936	17.642	17.223	16.981
DNA 247	N7	0.188	0.3762	20.076	17.031	15.552	16.777	19.863	16.966	14.58	16.434	14.391	16.842	17.915	16.031	17.87
DNA 248	N7	0.012	0.408	16.819	18.277	20.731	19.692	20.665	19.789	15.309	16.278	20.073	18.262	15.298	16.179	18.756
DNA 249	N7	6.519	0.0025	22.899	16.851	18.768	20.303	18.795	19.154	22.179	19.901	15.66	19.224	16.756	18.333	19.322
DNA 250	N7	1.234	0.22	16.028	16.174	16.324	17.564	14.697	15.474	15.931	16.205	16.664	17.232	17.119	15.494	15.288
DNA 252	N7	0	0.7036	15.837	16.283	16.537	16.295	17.922	15.271	12.383	12.529	15.454	14.963	15.091	15.089	15.833
DNA 253	N7	0.911	0.2703	17.235	21.537	21.048	19.433	22.178	19.676	18.146	20.397	21.808	20.786	22.385	23.017	23.023
DNA 254	N7	4.056	0.0275	13.67	15.499	13.308	17.813	15.063	12.718	16.774	17.45	17.055	14.571	19.506	13.137	14.784
DNA 255	N7	6.827	0.0018	22.879	22.181	24.7	17.839	24.332	20.726	23.991	17.453	17.164	18.596	20.588	24.853	25.038
DNA 256	N7	3.291	0.059	18.238	18.438	19.871	21.121	21.018	16.608	19.899	18.158	21.942	21.536	22.077	21.789	20.29
DNA 257	N7	3.534	0.0493	17.552	16.821	20.28	18.788	20.006	16.621	20.155	18.482	20.528	18.884	20.498	21.547	20.857
DNA 279	N7	0.264	0.3635	14.188	17.743	15.177	16.522	14.939	13.549	13.812	15.415	15.655	15.948	15.171	15.732	16.606
DNA 003	N8	1.398	0.1974	19.891	16.353	23.32	17.226	21.759	20.456	21.899	17.75	19.058	22.09	21.801	18.573	20.169
DNA 005	N8	1.54	0.1784	13.56	12.318	16.042	9.68	11.817	15.338	15.824	11.22	10.961	13.709	14.426	15.608	13.027
DNA 006	N8	4.647	0.0156	19.448	17.112	20.478	15.708	19.15	22.015	22.566	20.355	19.233	16.253	19.12	21.559	20.038
DNA 007	N8	2.479	0.0958	19.115	14.449	14.087	18.209	19.399	17.011	13.979	16.432	14.505	13.953	15.901	15.733	17.493
DNA 008	N8	3.524	0.0449	20.865	19.27	25.254	20.877	21.864	25.338	25.451	21.96	20.816	18.435	21.205	24.375	20.236
DNA 009	N8	0.255	0.3708	16.861	14.884	16.747	13.429	16.222	18.933	19.563	13.684	14.568	17.722	19.132	18.794	17.348
DNA 010	N8	0.815	0.2728	24.689	25.142	25.929	24.033	26.405	27.599	25.559	24.431	25.964	26.438	24.615	23.616	26.74
DNA 011	N8	0.718	0.2898	13.779	12.374	17.603	14.775	15.865	14.024	13.023	13.092	12.642	15.859	16.092	17.602	14.366
DNA 013	N8	2.338	0.0996	18.31	19.2	20.628	17.096	17.583	16.852	17.271	17.982	15.644	17.598	17.949	15.947	16.591
DNA 014	N8	0.589	0.3033	19.341	18.17	20.349	17.336	17.438	16.518	16.681	17.107	16.818	18.009	17.282	17.156	18.15
DNA 015	N8	2.727	0.0763	16.631	16.258	18.46	16.735	18.162	19.639	15.091	17.818	15.673	17.466	17.617	20.733	21.392
DNA 016	N8	1.977	0.1351	15.471	13.39	14.127	13.273	12.07	15.123	13.877	14.047	15.301	15.246	16.57	14.47	13.616
DNA 017	N8	0	0.7079	17.444	18.961	18.708	15.928	16.409	19.034	16.967	14.799	16.606	17.143	20.044	17.884	18.453
DNA 077	N8	1.209	0.2238	14.45	14.831	13.307	14.01	17.448	16.089	14.766	13.433	15.111	13.639	14.977	12.616	12.224
DNA 123	N8	4.057	0.0253	12.71	15.545	17.069	12.756	13.143	15.737	16.219	15.285	11.228	12.745	17.254	14.736	13.472
DNA 126	N8	1.689	0.1623	19.096	18.164	16.277	17.616	17.166	21.948	19.732	17.966	17.749	19.042	22.057	21.31	16.723
DNA 127	N8	2.235	0.1138	12.983	14.627	18.176	12.501	13.989	15.519	14.806	14.156	11.92	13.698	17.58	15.767	12.958
DNA 128	N8	5.16	0.009	17.939	17.905	21.085	19.461	19.711	20.907	15.681	20.842	20.714	15.898	18.449	17.937	20.711
DNA 280	N8	3.818	0.0333	13.707	14.343	15.836	15.945	13.298	11.5	14.158	15.318	17.721	16.679	17.293	15.488	16.975
DNA 281	N8	3.217	0.056	15.525	18.929	21.259	19.968	20.522	17.885	20.02	18.742	21.492	19.138	24.036	23.642	20.824
DNA 282	N8	1.201	0.2333	18.423	20.771	17.345	20.402	21.057	18.959	17.875	18.546	19.917	20.806	22.008	21.066	21.039
DNA 283	N8	5.962	0.0037	20.89	17.889	22.576	28.283	21.566	17.875	25.067	23.838	24.903	23.283	23.387	21.987	21.668
DNA 284	N8	2.503	0.0941	15.854	12.031	16.296	14.452	15.349	15.238	14.207	14.324	11.82	12.208	12.665	13.973	14.714
DNA 285	N8	4.274	0.0218	16.607	13.863	12.544	14.123	17.32	13.812	12.644	15.854	11.579	12.337	13.372	12.323	13.803
DNA 286	N8	5.094	0.0093	21.246	18.918	16.416	16.43	21.224	16.216	19.341	21.31	17.735	20.871	16.498	16.26	17.585
DNA 058	S1	0.864	0.1834	9.735	8.618	10.114	10.521	9.126	9.852	10.65	9.785	9.43	8.808	8.566	9.539	8.869
DNA 059	S1	2.321	0.0807	15.422	14.27	16.563	15.037	15.688	15.463	15.046	14.949	16.591	15.845	14.96	18.525	15.863
DNA 060	S1	1.907	0.0916	18.095	15.336	17.875	14.481	17.152	16.301	13.122	14.642	15.028	17.063	17.45	13.233	14.921
DNA 061	S1	0.326	0.2648	14.089	15.391	12.976	11.747	12.878	16.893	15.865	12.819	12.072	12.985	15.291	18.528	13.844
DNA 062	S1	0.893	0.1815	14.392	12.446	15.853	11.241	14.694	14.277	15.315	13.6	12.134	15.441	16.419	17.864	14.786
DNA 345	S1	1.138	0.164	16.11	14.12	15.986	16.344	17.838	17.254	12.919	14.175	14.057	15.967	19.256	18.788	18.849
DNA 347	S1	1.343	0.14	14.96	15.317	18.24	17.322	17.191	16.945	20.346	19.961	16.303	19.078	15.151	17.767	16.42
DNA 348	S1	0	0.6554	18.215	19.579	17.586	17.979	17.304	20.098	20.16	16.981	14.728	17.626	18.846	19.486	17.514
DNA 349	S1	2.667	0.0531	17.322	18.303	21.191	16.905	17.635	19.412	15.479	16.124	18.147	16.217	19.056	17.004	18.025
DNA 350	S1	0.807	0.1963	20.393	17.51	19.118	19.937	19.072	21.282	20.682	20.189	18.317	17.557	19.379	19.722	19.428
DNA 351	S1	0	0.6528	14.72	13.929	17.114	14.138	16.479	13.973	14.818	14.273	12.44	13.032	12.827	15.394	13.394
DNA 352	S1	0.647	0.2118	19.115	16.721	19.266	15.835	16.906	15.703	15.828	16.71	14.621	15.828	13.975	16.682	17.445
DNA 353	S1	4.828	0.0094	33.12	32.531	33.113	29.503	37.038	35.534	36.054	33.41	34.331	30.381	34.098	31.824	33.619
DNA 376	S1	0	0.6549	24.568	26.243	28.148	23.958	23.486	25.721	28.108	24.439	23.173	25.795	24.196	26.832	24.432
DNA 030	S1	1.431	0.1305	19.575	14.461	16.634	16.578	18.263	18.035	21.388	18.5	15.892	20.64	17.274	15.181	18.151
DNA 049	S1	6.258	0.0021	15.5	15.702	13.903	16.643	12.897	17.162	13.661	14.313	19.155	16.047	17.954	18.004	17.056
DNA 050	S1	0.094	0.2954	14.14	15.563	12.805	11.802	12.392	14.837	16.137	12.791	11.896	13.241	14.278	14.887	13.32
DNA 051	S1	0	0.6534	19.872	18.82	20.778	20.68	19.418	19.432	16.877	20.193	16.512	20.991	19.212	17.794	16.611
DNA 052	S1	1.244	0.1521	18.352	18.738	21.714	20.493	17.534	22.623	22.354	21.774	18.454	20.262	17.21	21.511	18.449
DNA 311	S1	1.839	0.0974	21.159	18.099	20.832	20.008	22.538	20.751	24.009	20.717	19.938	23.967	22.995	20.797	19.338
DNA 312	S1	2.45	0.0641	16.151	16.168	14.211	12.674	16.267	13.554	12.012	13.115	14.462	14.303	13.042	13.778	13.213
DNA 313	S1	0	0.6539	15.196	12.782	18.561	13.721	16.193	13.946	12.236	12.184	11.038	13.131	16.214	16.411	16.302
DNA 314	S1	0	0.6546	20.629	17.669	18.861	18.742	19.53	18.195	18.958	17.173	16.105	16.925	17.543	19.278	21.389
DNA 315	S1	0	0.6544	20.192	17.046	21.404	16.337	19.388	25.747	22.175	19.403	15.615	18.622	23.574	21.96	23.178
DNA 316	S1	0.875	0.1925	20.267	18.733	19.597	15.125	20.844	19.216	19.878	16.496	16	21.881	21.575	21.126	21.326
DNA 317	S1	4.975	0.0079	18.82	18.994	20.251	19.907	18.261	20.963	17.283	18.05	21.181	16.205	18.44	18.957	20.865
DNA 318	S1	0.942	0.1778	15.597	12.629	14.673	13.075	16.086	15.631	13.775	11.705	12.647	15.157	15.61	15.502	14.069
DNA 319	S1	1.902	0.0929	25.383	19.683	21.848	23.591	22.639	18.43	18.943	19.201	20.332	18.945	22.33	19.091	20.706
DNA 320	S1	0	0.658	20.601	17.483	20.108	17.781	19.065	21.24	22.612	16.173	14.343	19.712	22.082	20.287	19.273
DNA 321	S1	4.888	0.0079	18.32	15.212	21.483	16.964	18.994	21.488	19.513	14.22	19.108	14.971	15.62	20.439	17.535
DNA 322	S1	3.671	0.0263	16.839	16.514	16.478	17.659	17.919	16.015	16.057	14.938	17.612	16.037	16.211	13.941	14.123
DNA 440	S1	1.349	0.1405	14.923	16.682	16.132	16.177	14.045	16.874	12.011	14.868	13.36	13.291	15.278	14.387	15.554
DNA 071	S2	2.867	0.061	13.493	14.834	18.035	13.12	13.38	16.708	16.394	14.189	12.992	15.859	15.771	13.68	17.093
DNA 072	S2	1.462	0.1831	21.228	21.161	24.783	19.189	21.15	21.968	19.257	19.622	18.648	20.11	20.832	23.956	22.611
DNA 073	S2	3.907	0.0272	16.061	17.431	17.188	15.91	16.529	18.353	17.913	15.241	16.463	19.148	19.032	20.315	15.528
DNA 074	S2	1.099	0.2321	14.178	12.387	18.14	13.235	13.531	16.482	13.615	13.268	12.168	13.268	13.318	17.285	15.542
DNA 377	S2	7.979	0.0002	18.566	24.803	24.705	23.319	21.419	21.33	23.238	24.242	21.361	25.607	24.099	17.629	18.315
DNA 378	S2	3.233	0.0478	16.661	16.294	17.575	16.783	16.083	17.152	17.357	18.558	18.539	19.316	17.147	17.928	16.869
DNA 379	S2	1.275	0.2053	15.995	13.669	16.104	14.909	15.473	20.007	17.725	13.875	16.527	14.944	14.718	18.756	15.615
DNA 380	S2	2.272	0.1006	17.168	16.567	16.164	18.675	20.114	17.411	18.129	19.846	20.738	18.067	17.294	19.16	15.795
DNA 381	S2	4.128	0.0245	13.912	16.022	17.427	11.813	17.027	16.819	17.896	15.42	13.758	15.941	15.633	18.374	12.72
DNA 382	S2	0.43	0.3427	11.026	10.572	12.54	11.222	10.142	13.524	12.359	12.808	9.57	10	10.614	11.82	10.573
DNA 383	S2	2.054	0.1221	18.78	16.63	19.613	16.607	19.598	17.26	18.857	18.915	20.791	18.661	17.359	22.305	18.339
DNA 385	S2	3.096	0.0515	16.602	18.121	16.67	20.486	15.622	17.185	14.543	16.529	18.044	17.639	16.128	15.972	19.814
DNA 386	S2	0	0.7191	13.332	15.028	13.934	14.53	12.46	15.149	12.168	13.559	13.257	10.864	13.756	13.532	14.071
DNA 387	S2	3.243	0.047	11.784	12.447	13.245	11.24	11.446	12.51	13.688	14.196	11.167	12.516	9.273	10.108	10.379
DNA 388	S2	4.111	0.0233	17.167	15.879	18.031	17.157	17.668	17.163	19.541	18.625	18.939	18.776	14.903	14.665	18.56
DNA 389	S2	4.827	0.0094	19.002	16.443	17.613	21.534	18.699	20.398	19.723	21.341	19.035	21.269	20.889	20.961	20.6
DNA 390	S2	1.808	0.1339	17.22	17.512	18.291	17.289	18.083	17.416	17.798	16.503	16.326	17.485	16.253	17.233	15.677
DNA 420	S2	0	0.7172	15.132	15.688	14.566	15.104	14.189	15.648	13.579	15.67	16.501	13.147	15.739	14.877	14.759
DNA 066	S2	2.41	0.0846	15.9	14.818	14.706	15.517	17.116	14.37	14.516	15.386	14.674	15.112	13.998	13.598	12.702
DNA 067	S2	2.274	0.0968	12.208	11.979	12.242	12.747	10.959	12.928	12.014	12.29	12.935	13.233	11.76	11.4	11.152
DNA 068	S2	5.516	0.0061	19.094	19.082	16.453	19.93	18.536	19.61	18.052	16.599	19.836	21.969	19.299	17.74	19.195
DNA 069	S2	5.588	0.0051	17.019	15.853	18.76	21.233	19.177	17.556	20.09	17.294	22.108	21.441	17.465	18.042	19.982
DNA 070	S2	1.536	0.1681	10.653	11.661	9.439	11.184	10.553	9.922	9.742	10.174	10.147	9.212	8.441	8.496	7.676
DNA 359	S2	0.347	0.3784	13.123	11.248	10.813	12.251	13.12	10.966	10.038	11.239	10.163	9.894	9.547	9.732	10.803
DNA 368	S2	1.526	0.1699	19.706	16.393	15.375	16.426	17.999	15.075	16.409	14.634	14.843	15.592	14.065	16.356	16.947
DNA 369	S2	1.971	0.1258	15.443	12.813	10.505	15.781	15.034	12.889	11.835	12.255	11.923	12.476	13.832	11.993	13.096
DNA 371	S2	0.405	0.3526	13.976	11.872	9.792	14.95	12.599	11.192	10.648	12.484	11.633	10.197	11.478	10.845	9.799
DNA 372	S2	0.129	0.4033	20.37	19.42	18.694	20.617	19.023	21.304	18.518	19.203	22.18	18.106	19.559	17.977	18.204
DNA 373	S2	2.65	0.0723	20.633	17.805	17.079	17.659	21.774	18.993	16.317	16.031	17.304	17.875	15.225	18.999	19.004
DNA 374	S2	1.377	0.1888	15.503	16.697	17.831	16.666	17.497	17.281	17.944	16.584	18.191	15.597	16.619	14.22	14.819
DNA 375	S2	1.699	0.1554	15.445	17.328	17.325	17.284	14.947	16.255	17.477	17.119	15.448	16.646	15.486	17.593	15.3
DNA 441	S2	0.48	0.3373	13.078	13.5	11.899	14.532	14.451	14.921	13.654	13.828	14.954	12.379	13.806	13.181	14.071
DNA 038	S3	2.947	0.0386	19.485	20.725	20.297	15.954	20.47	18.843	18.797	19.027	17.584	19.43	18.902	22.588	20.601
DNA 053	S3	1.315	0.1499	11.88	13.782	16.812	11.636	11.887	13.501	11.856	13.39	12.741	13.351	12.951	13.978	13.171
DNA 295	S3	2.048	0.0822	12.92	14.326	16.441	12.862	14.267	11.011	15.42	12.698	16.345	14.026	13.059	13.064	12.948
DNA 324	S3	5.099	0.0028	17.257	18.168	16.933	17.03	16.996	17.48	19.188	20.564	17.065	17.437	20.419	18.514	15.32
DNA 325	S3	1.573	0.1229	28.542	25.783	29.907	27.492	31.965	26.122	29.607	29.956	29.556	25.647	27.22	28.779	27.672
DNA 326	S3	0	0.6895	20.385	20.408	23.284	17.312	21.776	20.317	22.221	21.898	17.09	20.544	16.731	17.795	18.111
DNA 328	S3	0.1	0.3498	19.098	20.838	21.578	19.697	23.084	20.905	20.814	22.268	21.644	20.197	18.823	18.723	18.751
DNA 329	S3	3.144	0.0302	15.4	16.108	18.123	15.999	19.289	18.034	19.248	18.71	17.191	16.348	16.538	14.888	13.394
DNA 330	S3	4.809	0.0053	12.886	10.398	11.124	11.538	12.757	10.334	8.799	10.902	9.21	9.974	13.608	10.39	11.616
DNA 409	S3	0.324	0.3009	12.356	12.724	12.134	11.6	13.67	11.638	14.769	13.526	13.022	13.983	11.924	11.604	14.345
DNA 410	S3	0	0.6861	10.562	10.138	11.226	11.263	9.349	9.911	9.982	10.77	10.027	9.163	8.336	8.903	8.675
DNA 411	S3	1.12	0.172	12.284	14.841	14.017	14.271	11.015	11.751	13.18	14.946	11.746	11.472	12.135	12.677	11.715
DNA 421	S3	0.299	0.3104	11.374	10.499	13.665	10.32	11.805	10.501	12.542	9.828	10.906	10.94	10.126	11.958	11.229
DNA 423	S3	0.517	0.2657	11.887	12.796	15.071	13.409	14.69	13.011	13.412	12.719	14.202	11.825	12.341	11.846	13.248
DNA 424	S3	1.346	0.1479	15.086	14.658	18.103	14.788	12.793	14.321	14.947	14.188	13.728	14.299	13.65	12.304	12.72
DNA 426	S3	0.508	0.2594	12.327	13.98	15.472	13.932	13.778	15.737	14.751	13.767	13.582	12.782	11.973	11.465	12.072
DNA 029	S3	3.125	0.0325	15.101	17.466	15.954	18.243	16.054	18.318	19.454	18.315	18.846	18.894	18.227	18.239	18.564
DNA 047	S3	0	0.6871	12.309	15.009	11.41	14.405	11.376	10.801	14.488	14.842	13.926	13.022	10.481	10.894	10.721
DNA 048	S3	0	0.6855	12.606	14.811	13.598	12.606	12.392	11.279	11.443	12.02	13.365	12.27	10.711	10.911	11.317
DNA 075	S3	5.277	0.0033	21.214	21.678	24.004	21.632	23.93	23.464	20.526	17.966	19.516	20.517	23.243	22.996	22.198
DNA 308	S3	1.854	0.0949	17.392	21.853	17.457	19.833	17.259	16.194	20.397	19.687	19.225	18.454	18.047	16.447	17.69
DNA 309	S3	2.029	0.0833	16.496	15.319	14.391	15.36	19.611	17.151	18.183	19.874	17.22	17.093	16.419	15.224	18.028
DNA 310	S3	1.216	0.1642	21.89	14.972	20.509	19.804	19.521	20.94	20.493	16.084	16.671	15.752	16.188	19.965	17.198
DNA 392	S3	0.133	0.338	16.585	15.692	14.02	15.472	15.227	14.108	16.538	14.98	13.847	15.272	13.98	15.098	14.093
DNA 393	S3	0.396	0.2878	10.068	9.917	9.212	11.25	10.428	10.347	11.805	10.131	10.637	8.5	8.07	7.674	7.825
DNA 394	S3	0	0.6848	11.63	10.791	10.34	12.855	12.075	11.349	12.514	12.18	12.146	9.814	9.514	9.737	9.53
DNA 396	S3	0.097	0.3533	13.221	12.52	13.406	13.409	12.427	12.347	13.319	14.039	14.533	10.962	9.608	9.512	11.629
DNA 397	S3	0	0.6879	12.166	11.63	13.866	11.233	12.459	11.719	12.201	12.186	13.501	10.618	10.046	11.506	11.223
DNA 398	S3	0	0.6879	10.09	9.293	9.871	10.431	8.981	9.217	11.473	10.721	10.664	10.813	8.57	8.936	10.002
DNA 399	S3	1.321	0.1488	14.591	12.413	17.317	12.925	14.566	14.589	15.388	15.334	15.18	11.802	13.123	14.71	14.721
DNA 427	S3	0.853	0.2139	21.051	18.737	20.946	20.258	21.254	23.617	24.69	18.773	19.609	17.729	18.582	18.967	18.019
DNA 429	S3	3.995	0.0138	16.58	15.821	13.36	16.267	17.071	16.659	18.638	16.226	19.514	15.27	15.839	11.844	14.353
DNA 430	S3	0.134	0.3345	11.072	10.989	12.243	11.082	12.335	12.911	14.352	11.759	11.944	11.373	10.176	10.041	10.277
DNA 433	S3	3.162	0.0327	14.312	16.11	15.5	17.647	13.612	17.914	15.363	15.726	14.678	15.036	16.774	15.872	14.791
DNA 434	S3	0.747	0.2294	17.729	18.568	22.221	20.036	17.921	20.786	18.793	19.956	18.226	16.984	17.731	17.973	19.053
DNA 439	S3	3.516	0.0245	14.713	18.06	20.372	16.289	15.588	18.665	13.915	15.812	16.483	15.364	17.431	18.329	18.961
DNA 354	S4	0	0.7016	11.354	10.853	10.279	10.777	12.062	10.124	12.465	11.185	11.769	10.549	9.921	8.436	8.653
DNA 355	S4	0	0.6979	13.417	11.611	10.005	11.762	13.292	10.998	10.929	10.808	12.575	12.049	11.59	9.571	9.973
DNA 356	S4	2.956	0.0484	17.899	17.748	19.585	18.607	16.872	20.09	19.625	18.603	15.957	18.25	14.955	17.911	18.064
DNA 357	S4	1.386	0.1625	11.907	12.737	12.03	10.864	13.779	9.846	11.416	12.433	10.199	10.183	9.879	9.523	8.137
DNA 358	S4	2.713	0.06	17.661	22.924	20.75	20.826	22.546	21.612	22.323	20.547	19.528	18.682	21.754	20.375	19.39
DNA 400	S4	1.289	0.1773	13.162	11.319	14.179	13.699	13.617	13.027	13.328	12.805	12.69	9.938	10.337	11.227	11.114
DNA 401	S4	1.348	0.1651	11.252	12.849	11.318	12.364	10.981	11.611	11.643	12.198	11.707	10.232	9.937	11.285	10.629
DNA 402	S4	0.489	0.2994	13.09	12.525	12.112	14.118	13.367	12.207	12.866	12.917	12.967	11.891	11.636	11.428	10.939
DNA 403	S4	1.279	0.1734	12.673	13.337	14.047	11.936	12.645	14.317	12.479	12.036	17.368	11.686	12.791	12.527	11.248
DNA 405	S4	0	0.6997	13.775	15.077	15.217	14.168	13.547	17.864	18.656	14.833	15.628	13.737	14.829	12.757	15.518
DNA 406	S4	0.59	0.2781	10.96	10.38	10.473	11.819	9.886	11.081	9.15	10.684	9.513	10.156	11.252	9.74	10.264
DNA 407	S4	0.834	0.2347	12.119	13.1	13.741	12.414	11.836	11.376	11.379	12.129	12.374	10.982	10.221	11.055	10.713
DNA 408	S4	1.279	0.1789	16.063	16.203	13.784	13.226	15.218	12.871	13.656	14.586	16.19	14.951	14.291	12.506	11.227
DNA 032	S4	4.013	0.0223	13.448	16.632	14.356	18.21	15.941	15.621	14.475	16.04	18.493	12.417	13.523	16.43	14.611
DNA 033	S4	3.537	0.0343	18.087	15.047	19.262	17.569	17.235	16.109	16.799	16.42	15.43	20.102	21.821	18.584	18.215
DNA 034	S4	0.624	0.2819	17.618	18.487	15.644	17.485	16.212	17.879	15.814	16.444	18.031	15.992	16.943	15.488	14.864
DNA 035	S4	0.473	0.2934	18.735	17.522	17.587	19.684	17.661	16.634	19.159	17.377	17.35	19.989	18.313	16.898	16.425
DNA 036	S4	4.044	0.0217	15.987	18.206	15.115	17.131	16.114	12.584	13.253	13.985	14.385	13.685	14.868	16.628	12.664
DNA 037	S4	0.607	0.2742	15.152	12.721	14.889	15.049	16.137	14.275	13.331	15.102	14.278	11.446	12.484	12.021	11.414
DNA 044	S4	3.817	0.0286	15.081	16.571	18.177	16.732	13.564	14.362	18.038	17.781	17.217	18.315	16.544	17.382	15.889
DNA 045	S4	0	0.7004	18.042	18.861	18.01	18.063	18.517	17.564	19.608	18.639	20.666	18.431	17.157	16.544	17.53
DNA 046	S4	6.252	0.0023	21.551	16.375	20.542	19.854	20.864	20.065	22.638	17.948	20.397	21.645	16.197	22.449	20.42
DNA 304	S4	7.962	0.0008	26.129	21.065	21.593	26.429	26.004	24.129	26.83	25.369	25.707	26.3	22.83	29.026	25.335
DNA 305	S4	3.542	0.0314	15.417	18.487	17.929	17.057	18.233	17.767	16.212	14.684	17.821	17.895	16.492	18.226	16.251
DNA 307	S4	0.066	0.3823	13.732	12.721	15.111	15.421	12.486	13.076	14.066	15.374	15.318	11.913	13.367	11.978	12.695
DNA 362	S4	0.104	0.3809	23.275	21.797	19.399	23.777	23.51	22.913	22.923	21.159	21.045	22.872	21.042	19.503	20.706
DNA 363	S4	0.099	0.3639	11.252	12.22	12.422	11.979	11.107	12.404	13.195	11.553	13.731	11.039	11.433	10.941	10.842
DNA 364	S4	3.337	0.0388	13.632	12.264	16.5	13.761	15.941	14.159	16.621	14.155	16.912	13.266	12.288	15.601	12.48
DNA 365	S4	0.585	0.2803	12.804	11.167	13.948	12.387	12.298	11.781	10.344	12.526	10.947	9.945	11.117	9.157	8.572
DNA 366	S4	0.064	0.3871	18.142	16.107	14.83	18.132	19.005	16.866	18.509	16.443	18.258	16.924	15.77	14.895	15.743
DNA 367	S4	4.522	0.0144	19.06	21.459	18.989	15.991	20.735	17.652	22.304	22.526	17.25	20.67	15.649	20.171	19.864
DNA 442	S4	2.45	0.0732	17.511	17.214	15.933	15.419	15.835	16.602	15.105	14.296	17.78	17.489	18.428	16.746	17.096
DNA 026	S5	1.075	0.2143	13.414	12.42	12.96	14.02	13.672	12.273	14.179	12.241	12.068	11.012	10.602	10.519	11.595
DNA 027	S5	0.418	0.3358	17.094	17.508	15.166	17.735	16.383	15.543	15.516	17.377	15.97	16.202	14.806	17.371	15.224
DNA 296	S5	3.378	0.0298	21.327	18.005	23.025	21.845	22.845	25.271	27.269	18.125	20.399	19.36	20.874	19.948	21.384
DNA 297	S5	0.065	0.413	16.082	13.454	12.673	16.032	15.702	15.441	12.438	13.596	13.676	13.171	14.805	11.079	11.144
DNA 412	S5	0.997	0.2292	15.273	15.943	16.617	16.698	15.129	15.39	17.539	15.923	18.013	14.435	12.57	13.199	13.567
DNA 413	S5	0.059	0.4124	9.79	11.344	10.167	9.304	9.267	9.054	8.971	11.601	11.213	11.173	8.743	9.615	8.802
DNA 414	S5	1.089	0.2158	12.306	12.866	15.203	12.967	11.56	13.027	14.314	11.453	12.46	11.559	9.623	11.107	10.712
DNA 415	S5	3.173	0.0361	14.604	15.315	15.925	14.824	15.011	13.036	14.709	14.589	14.663	14.504	12.666	14.057	15.839
DNA 416	S5	3.228	0.0324	12.896	13.019	14.519	12.322	13.836	15.179	16.79	12.395	12.348	12.649	15.538	14.463	15.55
DNA 417	S5	0	0.7142	11.704	13.998	11.781	11.257	10.257	13.416	12.076	12.883	13.286	11.901	10.333	10.175	9.92
DNA 435	S5	0.319	0.3494	10.474	11.379	11.838	10.539	10.554	10.01	11.8	10.609	10.271	10.661	9.55	9.825	9.869
DNA 437	S5	0.108	0.4055	12.002	14.758	13.867	12.237	13.636	11.636	12.499	15.195	13.573	11.35	12.12	11.884	11.458
DNA 028	S5	0.903	0.2388	12.616	14.154	13.596	12.383	15.927	13.809	15.152	13.742	15.102	13.519	12.846	14.135	13.286
DNA 041	S5	4.796	0.0075	13.926	13.758	18.566	15.372	15.438	15.57	18.851	15.617	13.434	15.437	17.137	15.874	18.23
DNA 042	S5	0.563	0.3059	13.461	13.661	12.488	14.145	14.907	11.207	12.018	15.535	13.497	11.144	13.377	14.434	11.707
DNA 043	S5	1.899	0.1161	14.523	15.554	13.759	15.617	15.172	13.553	16.878	16.08	16.466	18.044	14.223	13.954	15.452
DNA 054	S5	3.628	0.0261	12.576	11.075	13.623	13.282	14.161	14.725	13.639	11.807	12.185	11.974	14.037	14.174	14.703
DNA 055	S5	0.715	0.2769	18.118	19.504	22.653	18.141	17.094	19.849	17.923	18.108	17.594	20.903	18.898	16.926	17.641
DNA 056	S5	0.553	0.307	15.366	14.546	16.163	16.81	14.258	16.051	15.979	16.438	14.68	17.395	14.143	17.542	14.695
DNA 299	S5	0.791	0.2565	15.078	17.292	16.581	17.979	14.65	15.676	15.955	17.285	13.658	15.068	16.505	16.626	14.449
DNA 300	S5	6.618	0.0008	20.571	17.705	15.364	23.824	20.269	18.126	19.486	17.623	22.476	21.937	21.837	19.402	21.982
DNA 301	S5	1.996	0.1029	13.184	15.289	14.65	16.786	16.401	14.317	16.565	15.357	15.887	15.688	12.587	13.333	14.583
DNA 302	S5	3.249	0.0318	12.214	17.915	11.826	15.396	12.591	14.014	12.973	19.348	17.728	13.3	16.191	15.054	15.075
DNA 334	S5	1.494	0.1573	15.356	16.968	15.937	13.297	14.672	14.202	15.74	16.548	15.858	16.396	16.123	13.065	14.559
DNA 335	S5	0.115	0.4027	15.184	14.119	12.381	13.769	14.375	13.163	12.578	12.43	14.394	12.307	12.789	12.44	12.423
DNA 336	S5	0	0.7181	12.484	13.796	12.034	12.599	14.592	12.013	12.94	11.419	11.25	10.989	10.127	9.5	9.294
DNA 337	S5	0.08	0.4125	14.016	12.099	9.701	13.916	12.414	10.552	10.282	12.731	11.15	10.353	9.968	10.054	9.782
DNA 338	S5	2.871	0.0492	17.561	19.548	19.889	16.794	20.766	18.011	19.186	20.912	17.044	17.765	17.145	15.601	18.472
DNA 339	S5	0.922	0.2366	15.151	13.703	13.417	16.383	16.515	12.887	13.869	15.474	11.995	12.039	13.625	12.713	12.917
DNA 340	S5	2.336	0.0825	12.034	14.257	13.816	14.734	13.388	14.064	13.034	11.578	12.746	10.661	13.184	11.936	12.997
DNA 341	S5	0.021	0.4356	21.591	18.515	19.782	21.351	21.123	17.712	15.489	19.983	16.423	17.348	18.226	14.261	14.282
DNA 419	S5	0.789	0.254	9.818	10.571	11.857	9.424	10.149	9.715	10.22	10.324	9.561	8.905	8.77	8.845	9.56
DNA 438	S5	1.788	0.1224	14.517	13.602	15.704	14.817	15.77	14.37	12.243	14.799	16.155	12.083	15.18	12.147	13.871
